# Supplementary material for: In Silico Designed Multi-Epitope Immunogen “Tpme-VAC/LGCM-2022” May Induce Both Cellular and Humoral Immunity against Treponema pallidum Infection
Source: Vaccines (Basel). 2022 Jun 25;10(7):1019. doi: 10.3390/vaccines10071019 (PMC9320004; doi:10.3390/vaccines10071019)
Supplement: Supplementary file 1 [file vaccines-10-01019-s001.zip]

Archive with 1 entries (1 files):
- vaccines-1763576-supplementary.pdf
